# Supplementary material for: Selective serotonin re-uptake inhibitors affect craniofacial structures in a mouse model
Source: PLoS One. 2024 Jul 18;19(7):e0307134. doi: 10.1371/journal.pone.0307134 (PMC11257335; doi:10.1371/journal.pone.0307134)
Supplement: S1 Data — (XLSX) [file pone.0307134.s002.xlsx]

## Sheet: Cranial Data
ID	Group	PaNamm	FpOsmm	XPsmm	Cwmm	Zpmm	Mpmm	Msmm	OpRhmm	OSSWmm	OSSHmm	APOSS25mm	APOSS50mm	APOSS75mm	APOSSAVGmm	ISSWmm	ISSHmm	APISS25mm	APISS50mm	APISS75mm	ApISSAVGmm
Skull 1	1	9.95	6.96	7.79	10.53	9.85	9.08	4.97	18.2	1.97	0.47	0.25	0.26	0.24	0.25	1.23	0.36	0.29	0.33	0.29	0.303333
Skull 2	1	10.15	7.15	7.84	10.25	9.45	9.14	4.98	17.68	1.99	0.52	0.17	0.19	0.17	0.176667	1.01	0.3	0.17	0.23	0.22	0.206667
Skull 5	1	9.81	7.23	7.9	10.54	9.55	9.33	4.89	18.54	2.01	0.52	0.28	0.21	0.26	0.25	0.99	0.3	0.28	0.25	0.22	0.25
Skull 8	1	9.92	7.11	7.87	10.56	9.57	9.34	5.1	18.52	2.03	0.53	0.27	0.28	0.26	0.27	1.14	0.36	0.26	0.36	0.21	0.276667
Skull 9	1	10.44	7.2	8.13	10.17	9.25	9.12	4.93	17.52	1.99	0.57	0.26	0.24	0.25	0.25	0.98	0.39	0.21	0.29	0.23	0.243333
Skull 10	1	10.25	7.32	8.31	10.52	9.44	9.35	5.25	18.82	2.07	0.74	0.24	0.52	0.21	0.323333	1.03	0.35	0.23	0.3	0.25	0.26
Skull 11	1	9.81	7.24	8.2	10.45	9.46	9.16	4.89	18.29	2.05	0.49	0.25	0.23	0.23	0.236667	1.06	0.3	0.26	0.26	0.23	0.25
Skull 12	1	9.7	6.94	7.97	10.36	9.45	8.96	4.93	17.85	2.01	0.56	0.28	0.27	0.32	0.29	1.03	0.35	0.3	0.32	0.29	0.303333
Skull 13	1	10.03	7.05	7.74	10.47	9.35	8.83	4.82	18.02	1.97	0.59	0.28	0.53	0.3	0.37	1	0.3	0.26	0.36	0.23	0.283333
Skull 14	1	9.83	7.2	7.98	10.3	9.2	8.9	4.89	17.56	1.96	0.49	0.28	0.24	0.39	0.303333	1.16	0.31	0.25	0.31	0.22	0.26
Skull 15	1	9.39	7.11	7.7	10.44	9.44	8.92	4.91	17.34	2	0.55	0.27	0.2	0.29	0.253333	1.02	0.3	0.25	0.35	0.24	0.28
Skull 17	1	9.8	7.11	8.01	10.48	9.49	8.45	4.98	18.07	1.94	0.66	0.29	0.24	0.29	0.273333	1.05	0.36	0.25	0.27	0.25	0.256667
Skull 19	1	10.18	7.02	7.97	10.64	9.59	9.22	4.9	18.15	1.98	0.55	0.27	0.24	0.26	0.256667	1.04	0.32	0.3	0.29	0.23	0.273333
Skull 20	1	10.03	7.1	8.08	10.54	9.5	9	5.09	18.62	2.05	0.58	0.2	0.19	0.24	0.21	1.05	0.31	0.22	0.19	0.19	0.2
Skull 21	1	10.36	7.12	7.87	10.46	9.28	9.15	5.55	17.55	2.03	0.53	0.22	0.21	0.23	0.22	1.04	0.28	0.21	0.24	0.24	0.23
Skull 22	1	10.28	7.01	8.22	10.72	9.74	9.33	5.08	18.34	2.04	0.59	0.23	0.26	0.27	0.253333	1.05	0.32	0.19	0.24	0.23	0.22
Skull 23	1	10.29	7.35	8.13	10.69	9.55	9.39	5.08	17.88	1.89	0.52	0.29	0.23	0.24	0.253333	0.99	0.31	0.2	0.26	0.26	0.24
Skull 26	1	10.03	7.13	8.02	10.37	9.45	9.04	4.95	17.96	2.06	0.53	0.22	0.21	0.24	0.223333	1.07	0.31	0.18	0.24	0.23	0.216667
Skull 28	1	10.14	7	7.92	10.34	9.37	8.9	4.86	18.1	2.02	0.51	0.3	0.25	0.26	0.27	1.08	0.31	0.16	0.28	0.22	0.22
Skull 29	1	10.08	7.09	8.16	10.49	9.5	8.96	4.97	18.18	2.05	0.58	0.25	0.23	0.25	0.243333	1.14	0.32	0.21	0.26	0.22	0.23
Skull 30	1	10.28	7.4	7.8	10.53	9.58	9.11	5.06	18.22	2.07	0.54	0.24	0.24	0.29	0.256667	1.23	0.41	0.21	0.23	0.2	0.213333
Skull 34	1	10.52	7.1	8.5	10.82	10.14	9.52	5.27	19.2	2.04	0.65	0.28	0.25	0.3	0.276667	1.12	0.4	0.24	0.24	0.23	0.236667
363	0	10.35	7.14	8.01	10.68	9.7	9.47	5.15	18.68	2.12	0.62	0.22	0.19	0.22	0.21	1.21	0.53	0.19	0.2	0.19	0.193333
366	0	11.8	7.08	8.15	10.49	9.48	9.43	4.87	18.12	1.99	0.6	0.24	0.23	0.24	0.236667	1.1	0.3	0.19	0.22	0.25	0.22
367	0	10.5	7.06	8.29	10.57	9.77	9.42	4.99	18.53	2.12	0.51	0.25	0.2	0.22	0.223333	1.12	0.38	0.19	0.24	0.19	0.206667
371	0	10.6	7.03	8.18	10.56	9.5	9.23	5.09	18.53	2.05	0.58	0.21	0.26	0.21	0.226667	1.15	0.38	0.17	0.24	0.2	0.203333
387	0	10.72	7.14	8.16	10.38	9.39	9.33	4.99	18.8	2.08	0.61	0.23	0.21	0.22	0.22	0.99	0.31	0.24	0.24	0.17	0.216667
388	0	10.26	7.16	7.87	10.33	9.39	9.01	5	17.71	1.98	0.44	0.24	0.24	0.2	0.226667	1.11	0.3	0.2	0.26	0.18	0.213333
390	0	10.17	7.11	7.75	10.4	9.35	8.9	4.92	17.53	2.02	0.56	0.25	0.24	0.23	0.24	1	0.32	0.2	0.28	0.2	0.226667
391	0	10.18	7.1	8.22	10.66	9.63	9.43	5.17	18.47	2.02	0.62	0.2	0.18	0.24	0.206667	1.19	0.34	0.19	0.21	0.18	0.193333
393	0	9.51	7.36	7.27	10.61	9.54	9.05	5.39	17.1	2.14	0.74	0.26	0.37	0.26	0.296667	1.15	0.58	0.13	0.14	0.14	0.136667
394	0	9.96	7.03	7.55	10.32	9.68	9	5.07	17.42	2.04	0.53	0.26	0.22	0.25	0.243333	1.15	0.35	0.19	0.19	0.15	0.176667
395	0	9.7	7.3	7.91	10.44	9.29	9.43	5.03	16.93	2.05	0.69	0.2	0.24	0.21	0.216667	1.18	0.47	0.18	0.32	0.18	0.226667
396	0	10.45	7.21	8.4	10.66	9.77	9.43	4.95	18.56	2.1	0.6	0.22	0.19	0.22	0.21	1.13	0.36	0.17	0.27	0.2	0.213333
399	0	10.58	7.09	8.27	10.59	9.7	9.34	4.86	18.75	2.11	0.68	0.23	0.18	0.23	0.213333	1.2	0.38	0.17	0.3	0.17	0.213333
400	0	10.57	7.19	8.96	10.54	9.64	9.45	5.31	18.94	2.15	0.68	0.22	0.23	0.22	0.223333	1.16	0.39	0.23	0.25	0.2	0.226667
402	0	10.55	7.5	8.39	10.43	9.37	8.88	5.16	17.25	2.11	0.59	0.23	0.34	0.22	0.263333	1.29	0.41	0.2	0.22	0.19	0.203333
406	0	8.55	6.78	7.15	9.82	8.63	8.01	5.4	15.35	1.89	0.54	0.18	0.18	0.19	0.183333	1.01	0.29	0.11	0.2	0.11	0.14
454	0	10.7	7.15	8.14	10.48	9.8	9.58	4.92	18.49	2.14	0.61	0.2	0.24	0.19	0.21	1.1	0.33	0.19	0.34	0.19	0.24
455	0	10.54	6.81	8.33	10.34	9.44	9.44	4.89	17.18	2.06	0.59	0.23	0.27	0.2	0.233333	1.13	0.28	0.2	0.17	0.18	0.183333
499	0	10.08	7.11	7.99	10.61	9.89	9.01	5.02	17.37	2.1	0.57	0.29	0.26	0.3	0.283333	1.06	0.37	0.23	0.32	0.26	0.27

## Sheet: Endocast
Specimen	EndoVolmm	BoneVolmm
1	429.761	141.456
2	419.882	121.91
5	434.983	128.233
8	437.101	135.798
9	433.15	106.193
10	462.717	131.453
11	445.011	119.206
12	417.099	111.857
13	425.999	114.714
14	419.097	105.765
366	446.974	121.594
31	407.838	113.399
33	389.777	113.328
35	400.999	123.252
36	407.341	118.371
42	400.778	128.518
43	390.736	114.87

## Sheet: Molar Lengths
ScanID	Age	Exposure	Molarlength
Skull 1	15	1	2.84	2.85	2.845
Skull 2	15	1	2.76	2.8	2.78
Skull 5	15	1	2.71	2.72	2.715
Skull 8	15	1	2.86	2.79	2.825
Skull 9	15	1	2.86	2.7	2.78
Skull 10	15	1	2.83	2.72	2.775
Skull 11	15	1	2.71	2.7	2.705
Skull 12	15	1	2.84	2.86	2.85
Skull 13	15	1	2.69	2.76	2.725
Skull 14	15	1	2.78	2.79	2.785
Skull 15	15	1	2.71	2.59	2.65
Skull 16	15	1	2.84	2.78	2.81
Skull 17	15	1	2.58	2.66	2.62
Skull 18	15	1
Skull 19	15	1	2.76	2.77	2.765
Skull 20	15	1	2.77	2.78	2.775
Skull 21	15	1	2.85	2.82	2.835
Skull 22	15	1	2.79	2.72	2.755
Skull 23	15	1	2.77	2.66	2.715
Skull 26	15	1	2.84	2.78	2.81
Skull 27	15	1	2.59	2.62	2.605
Skull 28	15	1	2.7	2.77	2.735
Skull 29	15	1	2.77	2.81	2.79
Skull 30	15	1	2.74	2.74	2.74
Skull 34	15	1	2.72	2.73	2.725
362	15	0	2.83	2.69	2.76
363	15	0	2.82	2.71	2.765
366	15	0	2.81	2.72	2.765
367	15	0	2.71	2.73	2.72
371	15	0	2.78	2.82	2.8
376	15	0	2.82	2.75	2.785
387	15	0	2.72	2.76	2.74
388	15	0	2.73	2.71	2.72
390	15	0	2.72	2.78	2.75
391	15	0	2.81	2.8	2.805
393	15	0	2.68	2.79	2.735
394	15	0	2.74	2.73	2.735
395	15	0	2.76	2.77	2.765
396	15	0	2.81	2.7	2.755
397	15	0
399	15	0	2.86	2.73	2.795
400	15	0	2.77	2.91	2.84
402	15	0	2.79	2.72	2.755
403	15	0
406	15	0	2.51	2.64	2.575
430	15	0	3.02	3.02	3.02
454	15	0	2.86	2.83	2.845
455	15	0	2.82	2.75	2.785
497	15	0	2.75	2.82	2.785
499	15	0	2.88	2.84	2.86

## Sheet: Molar Assymetry
ScanID	Age	Exposure	RM1M2	LM1M2	Delta
Skull 1	15	1	2.84	2.85	-0.01
Skull 2	15	1	2.76	2.8	-0.04
Skull 5	15	1	2.71	2.72	-0.01
Skull 8	15	1	2.86	2.79	0.07
Skull 9	15	1	2.86	2.7	0.16
Skull 10	15	1	2.83	2.72	0.11
Skull 11	15	1	2.71	2.7	0.01
Skull 12	15	1	2.84	2.86	-0.02
Skull 13	15	1	2.69	2.76	-0.07
Skull 14	15	1	2.78	2.79	-0.01
Skull 15	15	1	2.71	2.59	0.12
Skull 16	15	1	2.84	2.78	0.06
Skull 17	15	1	2.58	2.66	-0.08
Skull 18	15	1		#NULL!
Skull 19	15	1	2.76	2.77	-0.01
Skull 20	15	1	2.77	2.78	-0.01
Skull 21	15	1	2.85	2.82	0.03
Skull 22	15	1	2.79	2.72	0.07
Skull 23	15	1	2.77	2.66	0.11
Skull 26	15	1	2.84	2.78	0.06
Skull 27	15	1	2.59	2.62	-0.03
Skull 28	15	1	2.7	2.77	-0.07
Skull 29	15	1	2.77	2.81	-0.04
Skull 30	15	1	2.74	2.74	0
Skull 34	15	1	2.72	2.73	-0.01
362	15	0	2.83	2.69	0.14
363	15	0	2.82	2.71	0.11
366	15	0	2.81	2.72	0.09
367	15	0	2.71	2.73	-0.02
371	15	0	2.78	2.82	-0.04
376	15	0	2.82	2.75	0.07
387	15	0	2.72	2.76	-0.04
388	15	0	2.73	2.71	0.02
390	15	0	2.72	2.78	-0.06
391	15	0	2.81	2.8	0.01
393	15	0	2.68	2.79	-0.11
394	15	0	2.74	2.73	0.01
395	15	0	2.76	2.77	-0.01
396	15	0	2.81	2.7	0.11
397	15	0	#NULL!	#NULL!
399	15	0	2.86	2.73	0.13
400	15	0	2.77	2.91	-0.14
402	15	0	2.79	2.72	0.07
403	15	0	#NULL!	#NULL!
406	15	0	2.51	2.64	-0.13
430	15	0	3.02	3.02
454	15	0	2.86	2.83	0.03
455	15	0	2.82	2.75	0.07
497	15	0	2.75	2.82	-0.07
499	15	0	2.88	2.84	0.04

## Sheet: Palate
ScanID	Age	Exposure	M1	M1M2	M2	Average
Skull 1	15	1	3.59	3.74	3.71	3.68
Skull 2	15	1	3.58	3.53	3.65	3.58667
Skull 5	15	1	3.39	3.7	3.79	3.62667
Skull 8	15	1	3.48	3.82	3.71	3.67
Skull 9	15	1	3.48	3.55	3.8	3.61
Skull 10	15	1	3.46	3.67	3.73	3.62
Skull 11	15	1	3.53	3.74	4	3.75667
Skull 12	15	1	3.44	3.55	3.71	3.56667
Skull 13	15	1	3.31	3.55	3.52	3.46
Skull 14	15	1	3.37	3.5	3.7	3.52333
Skull 15	15	1	3.28	3.62	3.64	3.51333
Skull 16	15	1	3.34	3.59	3.57	3.5
Skull 17	15	1	3.33	3.57	3.8	3.56667
Skull 18	15	1
Skull 19	15	1	3.32	3.64	3.71	3.55667
Skull 20	15	1	3.6	3.78	3.66	3.68
Skull 21	15	1	3.54	3.73	3.81	3.69333
Skull 22	15	1	3.73	3.74	3.87	3.78
Skull 23	15	1	3.54	3.72	3.74	3.66667
Skull 26	15	1	3.62	3.75	3.71	3.69333
Skull 27	15	1	3.5	3.76	3.89	3.71667
Skull 28	15	1	3.54	3.66	3.7	3.63333
Skull 29	15	1	3.45	3.73	3.68	3.62
Skull 30	15	1	3.37	3.71	3.78	3.62
Skull 34	15	1		3.91	4.02	3.965
362	15	0	3.62	3.77	3.97	3.78667
363	15	0	3.53	3.8	3.92	3.75
366	15	0	3.87	4.47	4.98	4.44
367	15	0	3.47	3.76	3.83	3.68667
371	15	0	3.71	3.85	3.77	3.77667
376	15	0	3.31	3.59	3.76	3.55333
387	15	0	3.53	3.76	3.97	3.75333
388	15	0	3.37	3.66	3.74	3.59
390	15	0	3.42	3.55	3.68	3.55
391	15	0	3.48	3.78	3.89	3.71667
393	15	0	3.49	3.65	3.72	3.62
394	15	0	3.51	3.65	3.74	3.63333
395	15	0	3.55	3.73	3.66	3.64667
396	15	0	3.42	3.83	3.83	3.69333
397	15	0	3.58	3.81	3.79	3.72667
399	15	0	3.55	3.87	3.84	3.75333
400	15	0	3.56	3.86	3.88	3.76667
402	15	0	3.59	3.76	3.64	3.66333
403	15	0	3.49	3.69	3.67	3.61667
406	15	0	3.02	3.46	3.33	3.27
430	15	0	3.77	3.96	4.04	3.92333
454	15	0	3.72	3.91	3.89	3.84
455	15	0	3.62	3.74	3.52	3.62667
497	15	0	3.49	3.68	3.77	3.64667
499	15	0	3.52	3.76	3.84	3.70667
